# Supplementary material for: Tool-stone selection in the African Middle stone age at Sibhudu cave
Source: PLoS One. 2026 Jun 4;21(6):e0350817. doi: 10.1371/journal.pone.0350817 (PMC13235935; doi:10.1371/journal.pone.0350817)
Supplement: S1 Table — Bending bars of each sample are ordered as a function of increasing σf. (XLSX) [file pone.0350817.s002.xlsx]

## Sheet: Tabelle1
Sample N°	Length [mm]	Width [mm]	Height [mm]	Mass [g]	Density [g/cm3]	E [Gpa]	σ [N]	σf [MPa]
OK-21-01	49.5	7.43	7.64	7.031	2.5	51.93	97	1.06
OK-21-01	50.4	7.36	7.47	6.855	2.47		120	1.31
OK-21-01	50.6	7.78	7.54	7.341	2.47		178	1.74
OK-21-01	50.8	7.69	7.24	6.977	2.47		209	2.09
OK-21-01	50.5	7.9	7.39	6.898	2.34		242	2.3
OK-21-01	50.1	7.36	7.22	7.173	2.69	69.83	226	2.5
OK-21-01	49.7	7.46	7.36	6.814	2.5	61.77	308	3.34
OK-21-03	49.2	8.58	8.17	8.652	2.51	46.9	328	17.18
OK-21-03	49.8	8.67	8.27	9.172	2.57	48.4	344	17.4
OK-21-03	50.1	8.61	8.2	8.96	2.53	45.92	346	17.93
OK-21-03	48.2	8.73	8.54	8.982	2.5	48.85	390	18.38
OK-21-03	49.9	8.31	8	8.478	2.56	49.33	326	18.39
OK-21-03	50.2	8.67	8.19	9.073	2.55	45.98	372	19.19
OK-21-03	50.3	8.54	8.31	9.057	2.54	51.94	398	20.25
OK-21-03	49.3	8.63	8.74	9.446	2.54	50.89	453	20.62
OK-21-03	50.2	8.45	8.17	8.798	2.54	38.93	391	20.8
OK-21-03	49.2	8.46	8.34	8.681	2.5	50.38	410	20.9
OK-21-03	50.1	8.71	8.29	9.225	2.55	53.87	419	21
OK-21-03	50.2	8.27	8.22	8.589	2.52	51	400	21.47
OK-21-03	50.2	8.76	8.77	9.766	2.53	52.71	487	21.68
OK-21-03	49.8	8.32	8.55	9.056	2.56	50.17	445	21.95
OK-21-03	49.9	8.29	8.3	8.864	2.58	52.22	418	21.96
OK-21-03	49.5	8.44	8.37	8.886	2.54	54.93	451	22.88
Ok-21-04a	50.7	7.63	7.83	8.939	2.95	90.91
Ok-21-04a	50.5	7.53	7.58	8.565	2.97	93.85	618	42.86
Ok-21-04a	50.7	7.73	7.44	8.411	2.88	91.1	639	44.79
Ok-21-04a	50.5	7.56	7.08	7.761	2.87	92.92	636	50.33
Ok-21-04a	50.5	7.66	7.35	8.379	2.95	97.32	697	50.54
Ok-21-04a	50.4	7.49	7.89	8.296	2.79	88.61	791	50.86
Ok-21-04a	50.3	7.46	7.56	8.228	2.9	90.71	743	52.24
Ok-21-04a	50.4	7.32	7.64	8.227	2.92	95.97	757	53.12
Ok-21-04a	49.9	7.56	7.21	7.961	2.93	99.86	701	53.51
Ok-21-04a	50.4	7.44	7.46	8.483	3.03	104.22	745	53.96
Ok-21-04a	50.5	7.63	7.34	8.34	2.95	98	740	54.01
Ok-21-04a	50.4	7.64	7.35	8.262	2.92	95.27	762	55.39
Ok-21-04a	50.6	7.47	7.16	7.959	2.94	96.94	708	55.46
Ok-21-04a	50.7	7.6	7.34	8.381	2.96	97.59	758	55.57
Ok-21-04a	50.6	7.45	7.41	8.107	2.9	93.99	760	55.76
Ok-21-04b	50.5	9.67	9.39	13.301	2.9	94.6	1458	51.3
Ok-21-04b	49.7	9.3	8.25	11.08	2.91	90.5	1112	52.7
Ok-21-04b	49.8	9.27	9.39	12.541	2.89	89.94	1557	57.15
Ok-21-04b	49.9	9.13	8.52	11.436	2.95	94.31	1281	57.99
Ok-21-04b	50.1	9.54	9	12.459	2.9	96.29	1504	58.39
Ok-21-04b	49.7	9.06	9.24	12.148	2.92	96.33	1522	59.03
Ok-21-04b	49.4	8.84	8.99	11.199	2.85	88.81	1407	59.08
Ok-21-04b	50.3	9.31	8.94	12.237	2.92	95.09	1518	61.2
Ok-21-04b	49.9	9.28	9.47	12.747	2.91	90.75	1703	61.39
Ok-21-04b	49.8	9.67	9.39	13.397	2.96	98	1780	62.63
Ok-21-04b	49.8	9.39	9.02	12.3	2.92	93.76	1648	64.71
Ok-21-04b	49.9	9.44	9.13	12.643	2.94	97.05	1704	64.96
Ok-21-04b	50.1	8.59	8.66	10.913	2.93	93.92	1401	65.24
Ok-21-04b	49.7	8.93	8.55	11.122	2.93	96.81	1433	65.85
Ok-21-04b	50.1	9.31	9.24	12.63	2.93	93.55	1754	66.2
Ok-21-04b	50.3	8.91	8.84	11.484	2.9	96.1	1586	68.33
OK-21-05	49.9	7.22	7.47	6.776	2.52	59.76	303	22.59
OK-21-05	50.2	7.85	7.19	7.126	2.51	62.26	323	23.86
OK-21-05	50.2	7.24	7.55	6.985	2.55	60.84	335	24.38
OK-21-05	51	7.42	7.55	7.229	2.53	71.72	377	26.76
OK-21-05	50	7.39	7.58	7.068	2.52	65.15	379	26.78
OK-21-05	49.7	7.74	7.23	7.009	2.52	68.13	362	26.87
OK-21-05	50.4	7.76	7.36	7.302	2.54	68.89	398	28.43
OK-21-05	50.6	7.37	7.44	7.099	2.56	68.61	410	30.16
OK-21-05	50.6	7.37	7.59	7.209	2.55	69.68	433	30.58
OK-21-05	50.5	7.39	7.55	7.119	2.53	67.49	431	30.73
OK-21-05	50.7	7.68	7.29	7.144	2.52	70.24	421	30.93
OK-21-05	50.7	7.76	7.34	7.339	2.54	73.04	439	31.48
OK-21-05	50.7	7.41	7.61	7.253	2.54	69.38	452	31.62
OK-21-05	50.7	7.55	7.19	6.835	2.48	69.01	412	31.67
OK-21-05	50.5	7.43	7.58	7.208	2.53	66.81	474	33.31
OK-21-18	50.5	8.05	7.92	8.326	2.59	81.51	391	23.22
OK-21-18	50.7	8.16	7.63	7.982	2.53	79.34	442	27.92
OK-21-18	49.8	7.52	7.43	7.235	2.6	77.89	393	28.41
OK-21-18	50.5	7.91	7.52	7.874	2.62	79.34	463	31.04
OK-21-18	50.4	7.34	7.53	7.146	2.57	79.42	467	33.7
OK-21-18	50.7	7.33	7.47	7.258	2.61	82.77	478	35.04
OK-21-18	50.6	7.85	7.52	7.655	2.56	75.87	556	37.6
OK-21-18	50.4	7.49	7.64	7.612	2.64	83.57	586	40.19
OK-21-18	50.7	7.47	7.24	6.999	2.55	78.1	579	44.34
OK-21-18	50.4	7.86	7.32	7.449	2.57	81.57	797	56.76
OK-21-18	50.7	7.84	7.38	7.653	2.61	80.89	840	59.05
OK-21-18	50.4	7.36	7.73	7.494	2.61	81.72	1140	77.75
OK-21-18	50.5	7.39	7.57	7.412	2.62	82	1152	81.64
OK-21-18	50.7	7.97	7.44	7.844	2.61	82.53	1540	104.7
OK-21-18	50.5	7.34	7.39	7.184	2.62	82.19	1697	127.03
