# Supplementary material for: Tool-stone selection in the African Middle stone age at Sibhudu cave
Source: PLoS One. 2026 Jun 4;21(6):e0350817. doi: 10.1371/journal.pone.0350817 (PMC13235935; doi:10.1371/journal.pone.0350817)
Supplement: S2 Table — Crack lengths were measured from scanning electron microscope micrographs of Vickers indentations, of all samples. (XLSX) [file pone.0350817.s003.xlsx]

## Sheet: Tabelle1
Sample N°	c [µm]	c [µm]	c [µm]	c [µm]
OK-21-01	162	225	195	214
OK-21-01	182	163	172	262	Mean c [µm]
OK-21-01	184	214	173	192	196
OK-21-01	189	196	229	207
OK-21-01	173	181	205	185	KIc [MPa* √m]
OK-21-01	179	233	209	193	2.18
OK-21-01	195
OK-21-03	245	208	236	336	Mean c [µm]
OK-21-03	210	251	273	310	258
OK-21-03	301	303	180	261	KIc [MPa* √m]
OK-21-03	299	234	191	290	1.33
Ok-21-04a	208	161	171	201	Mean c [µm]
Ok-21-04a	215	268	192	247	192
Ok-21-04a	149	191	204
Ok-21-04a	163	206	187		KIc [MPa* √m]
Ok-21-04a	182	178	196		4.51
Ok-21-04a	222	184	209
Ok-21-04a	175	160	233
Ok-21-04a	135	187	205
Ok-21-04a	227	158	140
Ok-21-04b	203	130	135	187	Mean c [µm]
Ok-21-04b	219	193	149	183	191
Ok-21-04b	180	221	190	204
Ok-21-04b	194	204	165	197	KIc [MPa* √m]
Ok-21-04b	190	167	161	208	4.51
Ok-21-04b	190	168	203
Ok-21-04b	319	199	203
OK-21-05	148	165	171	163	Mean c [µm]
OK-21-05	119	202	174	152	176
OK-21-05	121	166	210	171
OK-21-05	180	176	211	273	KIc [MPa* √m]
OK-21-05	191	169	225		2.67
OK-21-05	168	134	186
OK-21-18	161	235	212	249
OK-21-18	177	227	237	292	Mean c [µm]
OK-21-18	238	264	249	215	235
OK-21-18	182	247	197	237
OK-21-18	260	269	227	223
OK-21-18	244	271	207	250
OK-21-18	185	237	395	206	KIc [MPa* √m]
OK-21-18	239	246	275	275	2.84
OK-21-18	209	237	303	248
OK-21-19	236	222	248	224
OK-21-20	184	278	213	189
OK-21-21	196	209	205	222
OK-21-22	230	215	291	267
OK-21-23	176	201	323	213
