# Supplementary material for: Tool-stone selection in the African Middle stone age at Sibhudu cave
Source: PLoS One. 2026 Jun 4;21(6):e0350817. doi: 10.1371/journal.pone.0350817 (PMC13235935; doi:10.1371/journal.pone.0350817)
Supplement: S3 Table — Values are obtained from the Weibull plots shown in S1 Fig. Values in brackets after the sample numbers are the numbers of bending bars analysed per sample to obtain Weibull modulus and characteristic strength values. (XLSX) [file pone.0350817.s004.xlsx]

## Sheet: Tabelle1
Sample N°	m	σ0 [MPa]	V0 [mm3]
OK-21-01 (7)	2.76	16.2	189
Ok-21-03 (16)	13.1	21.04	158
Ok-21-04a (15)	14.76	53.87	38
Ok-21-04b (16)	14.9	63.3	185
OK-21-05 (15)	10.12	30.11	55
OK-21-18 (15)	2.19	60.89	237
