# Supplementary material for: Tool-stone selection in the African Middle stone age at Sibhudu cave
Source: PLoS One. 2026 Jun 4;21(6):e0350817. doi: 10.1371/journal.pone.0350817 (PMC13235935; doi:10.1371/journal.pone.0350817)
Supplement: S4 Table — Lost mass in cm3 was calculated using the densities reported in Table S1. (XLSX) [file pone.0350817.s005.xlsx]

## Sheet: Tabelle1
Sample N°	Mass before [g]	Mass after [g]	Lost mass [g]	Lost volume [ccm]	Mean lost volume [ccm]	Specific wear rate [mm^2/Nm]
OK-21-01	4.26636	4.23724	0.02912	0.0117	0.0153	5.09 x 10-3
	4.32673	4.26874	0.05799	0.0232
	4.55329	4.52591	0.02738	0.011
OK-21-03	5.92303	5.88797	0.03506	0.0138	0.0103	3.42 x 10-3
	6.23306	6.21469	0.01837	0.0072
	5.76933	5.74448	0.02485	0.0098
Ok-21-04a	5.87973	5.8178	0.06193	0.0212	0.0226	7.52 x 10-3
	5.14398	5.07399	0.06999	0.0239
	5.81415	5.74782	0.06633	0.0227
Ok-21-04b	7.97886	7.92904	0.04982	0.0171	0.0214	7.14 x 10-3
	7.95033	7.87991	0.07042	0.0242
	6.79776	6.73049	0.06727	0.0231
OK-21-05	4.56472	4.53296	0.03176	0.0126	0.0153	5.08 x 10-3
	4.93398	4.89721	0.03677	0.0145
	4.27748	4.2303	0.04718	0.0187
OK-21-18	5.10789	5.04624	0.06165	0.0238	0.0289	9.63 x 10-3
	6.41923	6.33788	0.08135	0.0314
	5.40143	5.31919	0.08224	0.0317
